# Supplementary material for: Synthesis and Characterization of Lignin-Silver Nanoparticles
Source: Molecules. 2024 May 16;29(10):2360. doi: 10.3390/molecules29102360 (PMC11123738; doi:10.3390/molecules29102360)
Supplement: Supplementary file 1 [file molecules-29-02360-s001.zip]

Archive with 1 entries (1 files):
- molecules-3008522-supplementary.pdf
